# Supplementary material for: Immune-Related Genes to Construct a Novel Prognostic Model of Breast Cancer: A Chemosensitivity-Based Study
Source: Front Immunol. 2021 Oct 26;12:734745. doi: 10.3389/fimmu.2021.734745 (PMC8576363; doi:10.3389/fimmu.2021.734745)
Supplement: Supplementary file 1 [file Table_9.xls]

## Sheet: GEO_blue
SELL|GMFG
SELL|EVI2B
SELL|CYTIP
SELL|LCK
SELL|ARHGAP25
SELL|LILRB2
SELL|IKZF1
SELL|CSF2RB
SELL|PIK3CD
SELL|CCL5
SELL|PSMB9
SELL|CD27
SELL|IL32
SELL|APBA2
SELL|GRP
SELL|GPR183
SELL|POU2AF1
SELL|STK17B
SELL|ITGA4
SELL|ST8SIA4
SELL|MFNG
SELL|DNAJC12
SELL|AGR2
CORO1A|ARRB2
CORO1A|GIMAP4
CORO1A|RASSF2
CORO1A|CCL5
CORO1A|PSMB9
CORO1A|IL32
CORO1A|STK17B
CORO1A|IFT74
CORO1A|TTC39A
CORO1A|MYB
CORO1A|CA12
CORO1A|ESR1
CORO1A|DNAJC12
CORO1A|AGR2
CORO1A|VAV3
SRGN|CD53
SRGN|S100A4
SRGN|CCL5
SRGN|IL32
SRGN|STK17B
SRGN|MYB
SRGN|CA12
SRGN|ESR1
SRGN|DNAJC12
SRGN|AGR2
SRGN|TBC1D9
SRGN|VAV3
GMFG|EVI2B
GMFG|CYTIP
GMFG|ARHGAP25
GMFG|IKZF1
GMFG|CSF2RB
GMFG|PIK3CD
GMFG|CCL5
GMFG|IL32
GMFG|GPR183
GMFG|ITGA4
GMFG|ST8SIA4
GMFG|NTM
GMFG|MFNG
GMFG|ACOX2
GMFG|DNAJC12
GMFG|AGR2
EVI2B|ARRB2
EVI2B|IKZF1
EVI2B|CSF2RB
EVI2B|RASSF2
EVI2B|PIK3CD
EVI2B|CCL5
EVI2B|PSMB9
EVI2B|IL32
EVI2B|STK17B
EVI2B|ITGA4
EVI2B|ST8SIA4
EVI2B|ESR1
EVI2B|DNAJC12
EVI2B|AGR2
CD3D|LCK
CD3D|LILRB2
CD3D|CD27
CD3D|CD69
CD3D|APBA2
CD3D|GRP
CD3D|GPR183
CD3D|POU2AF1
CD3D|ITGA4
CD3D|IGF2BP2
CD3D|ST8SIA4
CD3D|MFNG
CD3D|VGLL1
CD3D|DNAJC12
CD3D|NAT1
CYTIP|LCK
CYTIP|ARHGAP25
CYTIP|LILRB2
CYTIP|IKZF1
CYTIP|CD27
CYTIP|APBA2
CYTIP|GRP
CYTIP|GPR183
CYTIP|POU2AF1
CYTIP|ITGA4
CYTIP|IGF2BP2
CYTIP|ST8SIA4
CYTIP|MFNG
CYTIP|ACOX2
CYTIP|DNAJC12
CYTIP|AGR2
CYTIP|NAT1
LCK|APBA2
LCK|P2RY14
LCK|GRP
LCK|GPR183
LCK|POU2AF1
LCK|IGF2BP2
LCK|REEP1
LCK|ACOX2
LCK|VGLL1
LCK|DNAJC12
LCK|NAT1
ARHGAP25|LILRB2
ARHGAP25|PIK3CD
ARHGAP25|CCL5
ARHGAP25|CD27
ARHGAP25|APBA2
ARHGAP25|GRP
ARHGAP25|GPR183
ARHGAP25|POU2AF1
ARHGAP25|ITGA4
ARHGAP25|ST8SIA4
ARHGAP25|MFNG
ARHGAP25|REEP1
ARHGAP25|ACOX2
ARHGAP25|DNAJC12
ARHGAP25|AGR2
CD53|ARRB2
CD53|S100A4
CD53|CCL5
CD53|IL32
CD53|STK17B
CD53|TTC39A
CD53|MYB
CD53|CA12
CD53|ESR1
CD53|DNAJC12
CD53|AGR2
CD53|VAV3
PTPRC|ARRB2
PTPRC|GIMAP4
PTPRC|RASSF2
PTPRC|CCL5
PTPRC|PSMB9
PTPRC|IL32
PTPRC|STK17B
PTPRC|IFT74
PTPRC|TTC39A
PTPRC|MNAT1
PTPRC|CA12
PTPRC|ESR1
PTPRC|DNAJC12
PTPRC|AGR2
PTPRC|VAV3
ARRB2|CCL5
ARRB2|PSMB9
ARRB2|IL32
ARRB2|STK17B
ARRB2|IFT74
ARRB2|TTC39A
ARRB2|MYB
ARRB2|REEP1
ARRB2|CA12
ARRB2|ESR1
ARRB2|DNAJC12
ARRB2|AGR2
GIMAP4|CCL5
GIMAP4|PSMB9
GIMAP4|STK17B
GIMAP4|IFT74
GIMAP4|TTC39A
GIMAP4|MYB
GIMAP4|REEP1
GIMAP4|ESR1
GIMAP4|DNAJC12
GIMAP4|AGR2
GIMAP4|VAV3
KLRB1|GZMB
KLRB1|GPR171
KLRB1|TRAT1
KLRB1|CD69
KLRB1|APBA2
KLRB1|GZMM
KLRB1|P2RY14
KLRB1|GRP
KLRB1|POU2AF1
KLRB1|IGF2BP2
KLRB1|VGLL1
S100A4|MYB
S100A4|CA12
S100A4|ESR1
S100A4|DNAJC12
S100A4|AGR2
S100A4|TBC1D9
S100A4|VAV3
LRMP|LILRB2
LRMP|GZMB
LRMP|CD27
LRMP|CD69
LRMP|APBA2
LRMP|P2RY14
LRMP|GRP
LRMP|GPR183
LRMP|POU2AF1
LRMP|IGF2BP2
LRMP|NTM
LRMP|MFNG
LRMP|ACOX2
LRMP|VGLL1
LRMP|DNAJC12
LILRB2|CD27
LILRB2|CD69
LILRB2|APBA2
LILRB2|GRP
LILRB2|GPR183
LILRB2|POU2AF1
LILRB2|ITGA4
LILRB2|IGF2BP2
LILRB2|ST8SIA4
LILRB2|REEP1
LILRB2|ACOX2
LILRB2|VGLL1
LILRB2|DNAJC12
LILRB2|NAT1
GZMB|TRAT1
GZMB|GPR18
GZMB|APBA2
GZMB|GRP
GZMB|POU2AF1
GZMB|IGF2BP2
GZMB|VGLL1
GZMB|DNAJC12
IKZF1|PIK3CD
IKZF1|CCL5
IKZF1|CD27
IKZF1|APBA2
IKZF1|GRP
IKZF1|GPR183
IKZF1|POU2AF1
IKZF1|ITGA4
IKZF1|ST8SIA4
IKZF1|MFNG
IKZF1|ACOX2
IKZF1|DNAJC12
IKZF1|AGR2
IKZF1|NAT1
CSF2RB|PIK3CD
CSF2RB|CCL5
CSF2RB|IL32
CSF2RB|GPR183
CSF2RB|ITGA4
CSF2RB|ST8SIA4
CSF2RB|MFNG
CSF2RB|ACOX2
CSF2RB|DNAJC12
CSF2RB|AGR2
RASSF2|CCL5
RASSF2|PSMB9
RASSF2|STK17B
RASSF2|TTC39A
RASSF2|SLC2A10
RASSF2|MYB
RASSF2|REEP1
RASSF2|CA12
RASSF2|ESR1
RASSF2|DNAJC12
RASSF2|AGR2
RASSF2|VAV3
GPR171|GPR18
GPR171|STAP1
GPR171|GZMM
GPR171|GRP
GPR171|IGF2BP2
GPR171|VGLL1
PIK3CD|CCL5
PIK3CD|ST8SIA4
PIK3CD|MYB
PIK3CD|REEP1
PIK3CD|ACOX2
PIK3CD|ESR1
PIK3CD|DNAJC12
PIK3CD|AGR2
CCL5|IL32
CCL5|STK17B
CCL5|ST8SIA4
CCL5|TTC39A
CCL5|MFNG
CCL5|MYB
CCL5|CA12
CCL5|ACOX2
CCL5|ESR1
CCL5|DNAJC12
CCL5|AGR2
CCL5|VAV3
PSMB9|IL32
PSMB9|STK17B
PSMB9|IFT74
PSMB9|TTC39A
PSMB9|SLC2A10
PSMB9|MYB
PSMB9|CA12
PSMB9|ACOX2
PSMB9|ESR1
PSMB9|DNAJC12
PSMB9|AGR2
PSMB9|VAV3
TRAT1|GPR18
TRAT1|STAP1
TRAT1|GZMM
TRAT1|GRP
TRAT1|IGF2BP2
TRAT1|VGLL1
TRAT1|GSTT2
GPR18|STAP1
GPR18|GRP
GPR18|IGF2BP2
GPR18|VGLL1
CD27|APBA2
CD27|GRP
CD27|GPR183
CD27|POU2AF1
CD27|ITGA4
CD27|IGF2BP2
CD27|ST8SIA4
CD27|MFNG
CD27|ACOX2
CD27|VGLL1
CD27|DNAJC12
CD27|AGR2
CD27|NAT1
STAP1|GZMM
STAP1|GRP
STAP1|CCR3
STAP1|VGLL1
IL32|STK17B
IL32|UGDH
IL32|SCCPDH
IL32|IFT74
IL32|ALCAM
IL32|SLC2A10
IL32|ADCY9
IL32|MYB
IL32|REEP1
IL32|CA12
IL32|ACOX2
IL32|ESR1
IL32|DNAJC12
IL32|AGR2
IL32|TBC1D9
IL32|VAV3
CD69|APBA2
CD69|GRP
CD69|GPR183
CD69|POU2AF1
CD69|ITGA4
CD69|IGF2BP2
CD69|ACOX2
CD69|VGLL1
CD69|DNAJC12
APBA2|GRP
APBA2|IGF2BP2
APBA2|PEX11A
APBA2|NTM
APBA2|REEP1
APBA2|ACOX2
APBA2|VGLL1
APBA2|DNAJC12
APBA2|AGR2
APBA2|CUEDC1
APBA2|NAT1
GZMM|GRP
GZMM|IGF2BP2
GZMM|VGLL1
GZMM|GSTT2
P2RY14|GRP
P2RY14|POU2AF1
P2RY14|IGF2BP2
P2RY14|ACOX2
P2RY14|VGLL1
MSN|ERBB3
MSN|IGFBP4
MSN|ALCAM
MSN|KRT18
MSN|SLC39A6
MSN|CCND1
MSN|THBS1
MSN|MAGED2
MSN|CA12
MSN|ESR1
MSN|SERPINA3
MSN|AGR2
MSN|TBC1D9
FLNB|IGFBP4
FLNB|NFE2L1
FLNB|KRT18
FLNB|SLC39A6
FLNB|MAGED2
FLNB|CA12
FLNB|ESR1
FLNB|AGR2
FLNB|TBC1D9
ERBB3|IGFBP4
ERBB3|DST
ERBB3|CD151
ERBB3|NFE2L1
ERBB3|ALCAM
ERBB3|PBX1
ERBB3|THBS1
ERBB3|CA12
ERBB3|ESR1
ERBB3|AGR2
ERBB3|TBC1D9
GRP|GPR183
GRP|POU2AF1
GRP|ITGA4
GRP|IGF2BP2
GRP|ST8SIA4
GRP|BARD1
GRP|NTM
GRP|MFNG
GRP|SYT17
GRP|ACOX2
GRP|VGLL1
GRP|GSTT2
GRP|AREG
GRP|SYT1
GPR183|POU2AF1
GPR183|ITGA4
GPR183|IGF2BP2
GPR183|ST8SIA4
GPR183|PEX11A
GPR183|REEP1
GPR183|ACOX2
GPR183|DNAJC12
GPR183|AGR2
GPR183|NAT1
POU2AF1|IGF2BP2
POU2AF1|REEP1
POU2AF1|ACOX2
POU2AF1|VGLL1
POU2AF1|DNAJC12
POU2AF1|AGR2
POU2AF1|NAT1
WASL|CDC42BPB
WASL|COBL
WASL|DLG5
WASL|UGDH
WASL|SCCPDH
WASL|GOLGA2
WASL|TMCO3
WASL|PRLR
WASL|TTC39A
WASL|ANO1
WASL|SLC2A10
WASL|NPDC1
WASL|MYB
WASL|ACACA
WASL|CA12
WASL|MED1
WASL|RABEP1
WASL|ESR1
WASL|ATP13A2
WASL|AGR2
WASL|TBC1D9
WASL|VAV3
IGFBP4|CD151
IGFBP4|NFE2L1
IGFBP4|SLC39A6
IGFBP4|CA12
IGFBP4|ESR1
IGFBP4|AGR2
IGFBP4|TBC1D9
CDC42BPB|DLG5
CDC42BPB|UGDH
CDC42BPB|SCCPDH
CDC42BPB|GOLGA2
CDC42BPB|PRLR
CDC42BPB|TTC39A
CDC42BPB|ANO1
CDC42BPB|SLC2A10
CDC42BPB|MYB
CDC42BPB|ACACA
CDC42BPB|CA12
CDC42BPB|MED1
CDC42BPB|RABEP1
CDC42BPB|ESR1
CDC42BPB|AGR2
CDC42BPB|TBC1D9
CDC42BPB|VAV3
PIGN|STK17B
PIGN|ATR
PIGN|ADCY9
PIGN|MYB
PIGN|REEP1
PIGN|MED1
PIGN|ESR1
PIGN|DNAJC12
PIGN|AGR2
PIGN|CUEDC1
STK17B|TANC2
STK17B|TTC39A
STK17B|SLC2A10
STK17B|MYB
STK17B|REEP1
STK17B|CA12
STK17B|ACOX2
STK17B|ESR1
STK17B|DNAJC12
STK17B|AGR2
STK17B|VAV3
DST|LTBP3
DST|COBL
DST|CD151
DST|SLC2A10
DST|MYB
DST|ACACA
DST|CA12
DST|MED1
DST|ESR1
DST|AGR2
DST|TBC1D9
LTBP3|PCYOX1
LTBP3|DNPEP
LTBP3|UGDH
LTBP3|SCCPDH
LTBP3|GOLGA2
LTBP3|TMCO3
LTBP3|TTC39A
LTBP3|ITGA3
LTBP3|MYB
LTBP3|ACACA
LTBP3|CA12
LTBP3|MED1
LTBP3|ESR1
LTBP3|AGR2
LTBP3|TBC1D9
LTBP3|VAV3
PCYOX1|DNPEP
PCYOX1|UGDH
PCYOX1|SCCPDH
PCYOX1|GOLGA2
PCYOX1|PRLR
PCYOX1|TTC39A
PCYOX1|ANO1
PCYOX1|NPDC1
PCYOX1|MYB
PCYOX1|ACACA
PCYOX1|CA12
PCYOX1|MED1
PCYOX1|ESR1
PCYOX1|AGR2
PCYOX1|TBC1D9
PCYOX1|VAV3
DNPEP|COBL
DNPEP|UGDH
DNPEP|SCCPDH
DNPEP|GOLGA2
DNPEP|PRLR
DNPEP|TTC39A
DNPEP|ANO1
DNPEP|SLC2A10
DNPEP|NPDC1
DNPEP|MYB
DNPEP|ACACA
DNPEP|CA12
DNPEP|MED1
DNPEP|RABEP1
DNPEP|ESR1
DNPEP|ATP13A2
DNPEP|DNAJC12
DNPEP|AGR2
DNPEP|TBC1D9
DNPEP|VAV3
COBL|MYB
COBL|CA12
COBL|ESR1
COBL|DNAJC12
COBL|AGR2
ITGA4|IGF2BP2
ITGA4|ST8SIA4
ITGA4|BARD1
ITGA4|REEP1
ITGA4|ACOX2
ITGA4|DNAJC12
ITGA4|AGR2
DLG5|SCCPDH
DLG5|GOLGA2
DLG5|MYB
DLG5|ACACA
DLG5|THBS1
DLG5|CA12
DLG5|RABEP1
DLG5|ESR1
DLG5|AGR2
DLG5|TBC1D9
DLG5|VAV3
CCR3|VGLL1
IGF2BP2|EFHC1
IGF2BP2|PEX11A
IGF2BP2|NTM
IGF2BP2|MFNG
IGF2BP2|SYT17
IGF2BP2|REEP1
IGF2BP2|TJP3
IGF2BP2|ACOX2
IGF2BP2|VGLL1
IGF2BP2|GSTT2
IGF2BP2|LAMA3
IGF2BP2|DNAJC12
IGF2BP2|TFF1
IGF2BP2|AREG
IGF2BP2|CUEDC1
IRX5|GOLGA2
IRX5|TMCO3
IRX5|TTC39A
IRX5|ITGA3
IRX5|ATR
IRX5|CTDSPL
IRX5|LMAN2L
IRX5|MYB
IRX5|ACACA
IRX5|CA12
IRX5|MED1
IRX5|RABEP1
IRX5|ESR1
IRX5|NVL
IRX5|ATP13A2
IRX5|EPN3
IRX5|DNAJC12
IRX5|AGR2
UGDH|LRIG1
UGDH|SCCPDH
UGDH|ATP9A
UGDH|GOLGA2
UGDH|TMCO3
UGDH|PRLR
UGDH|ITGA3
UGDH|ANO1
UGDH|CTDSPL
UGDH|NPDC1
UGDH|MYB
UGDH|ACACA
UGDH|THBS1
UGDH|CA12
UGDH|MED1
UGDH|RABEP1
UGDH|ESR1
UGDH|ATP13A2
UGDH|AGR2
LRIG1|SCCPDH
LRIG1|GOLGA2
LRIG1|CD151
LRIG1|ACACA
LRIG1|THBS1
LRIG1|CA12
LRIG1|ESR1
LRIG1|AGR2
LRIG1|TBC1D9
SCCPDH|GOLGA2
SCCPDH|TMCO3
SCCPDH|ITGA3
SCCPDH|ANO1
SCCPDH|CTDSPL
SCCPDH|NPDC1
SCCPDH|MYB
SCCPDH|ACACA
SCCPDH|THBS1
SCCPDH|CA12
SCCPDH|MED1
SCCPDH|RABEP1
SCCPDH|ESR1
SCCPDH|ATP13A2
SCCPDH|AGR2
IFT74|EFHC1
IFT74|PEX11A
IFT74|REEP1
IFT74|ACOX2
IFT74|GSTZ1
IFT74|DNAJC12
IFT74|AGR2
IFT74|NAT1
EFHC1|TCEA2
EFHC1|TANC2
EFHC1|MNAT1
EFHC1|NTM
EFHC1|DNAJC12
EFHC1|AGR2
ATP9A|GOLGA2
ATP9A|ANO1
ATP9A|ACACA
ATP9A|CA12
ATP9A|ESR1
ATP9A|AGR2
ATP9A|TBC1D9
ATP9A|VAV3
ST8SIA4|REEP1
ST8SIA4|ACOX2
ST8SIA4|DNAJC12
ST8SIA4|AGR2
ST8SIA4|NAT1
TCEA2|BARD1
TCEA2|MNAT1
TCEA2|NTM
TCEA2|DNAJC12
TCEA2|AGR2
GOLGA2|TMCO3
GOLGA2|PRLR
GOLGA2|TTC39A
GOLGA2|ANO1
GOLGA2|SLC2A10
GOLGA2|NPDC1
GOLGA2|MYB
GOLGA2|ACACA
GOLGA2|CA12
GOLGA2|MED1
GOLGA2|RABEP1
GOLGA2|ESR1
GOLGA2|ATP13A2
GOLGA2|DNAJC12
GOLGA2|AGR2
GOLGA2|TBC1D9
GOLGA2|VAV3
TMCO3|TTC39A
TMCO3|ANO1
TMCO3|SLC2A10
TMCO3|CTDSPL
TMCO3|LMAN2L
TMCO3|MYB
TMCO3|ACACA
TMCO3|CA12
TMCO3|MED1
TMCO3|ESR1
TMCO3|NVL
TMCO3|ATP13A2
TMCO3|DNAJC12
TMCO3|AGR2
TMCO3|VAV3
TANC2|ITGA3
TANC2|SLC2A10
TANC2|ATR
TANC2|CTDSPL
TANC2|NPDC1
TANC2|LMAN2L
TANC2|MYB
TANC2|MED1
TANC2|ESR1
TANC2|NVL
TANC2|ATP13A2
TANC2|EPN3
TANC2|DNAJC12
TANC2|AGR2
TANC2|CUEDC1
BARD1|MNAT1
BARD1|PEX11A
BARD1|REEP1
BARD1|ACOX2
BARD1|VGLL1
BARD1|DNAJC12
BARD1|CUEDC1
BARD1|NAT1
CD151|SLC39A6
CD151|MAGED2
CD151|CA12
CD151|ESR1
CD151|SERPINA3
CD151|AGR2
CD151|TBC1D9
PRLR|ITGA3
PRLR|ANO1
PRLR|SLC2A10
PRLR|CTDSPL
PRLR|NPDC1
PRLR|ACACA
PRLR|THBS1
PRLR|CA12
PRLR|MED1
PRLR|RABEP1
PRLR|ESR1
PRLR|ATP13A2
PRLR|AGR2
PRLR|TBC1D9
TTC39A|ITGA3
TTC39A|SLC2A10
TTC39A|ATR
TTC39A|CTDSPL
TTC39A|NPDC1
TTC39A|LMAN2L
TTC39A|MYB
TTC39A|ACACA
TTC39A|THBS1
TTC39A|CA12
TTC39A|MED1
TTC39A|RABEP1
TTC39A|ESR1
TTC39A|NVL
TTC39A|ATP13A2
TTC39A|AGR2
NFE2L1|SLC39A6
NFE2L1|MAGED2
NFE2L1|CA12
NFE2L1|ESR1
NFE2L1|SERPINA3
NFE2L1|AGR2
NFE2L1|TBC1D9
ITGA3|ANO1
ITGA3|SLC2A10
ITGA3|ATR
ITGA3|CTDSPL
ITGA3|LMAN2L
ITGA3|MYB
ITGA3|ACACA
ITGA3|CA12
ITGA3|MED1
ITGA3|ESR1
ITGA3|NVL
ITGA3|ATP13A2
ITGA3|EPN3
ITGA3|DNAJC12
ITGA3|AGR2
ITGA3|VAV3
MNAT1|REEP1
MNAT1|ACOX2
MNAT1|DNAJC12
MNAT1|AGR2
ANO1|SLC2A10
ANO1|CTDSPL
ANO1|NPDC1
ANO1|MYB
ANO1|ACACA
ANO1|THBS1
ANO1|CA12
ANO1|MED1
ANO1|RABEP1
ANO1|ESR1
ANO1|NVL
ANO1|ATP13A2
ANO1|AGR2
ALCAM|THBS1
ALCAM|CA12
ALCAM|MED1
ALCAM|ESR1
ALCAM|SERPINA3
ALCAM|AGR2
ALCAM|TBC1D9
SLC2A10|ATR
SLC2A10|ADCY9
SLC2A10|CTDSPL
SLC2A10|NPDC1
SLC2A10|LMAN2L
SLC2A10|ACACA
SLC2A10|TJP3
SLC2A10|MED1
SLC2A10|RABEP1
SLC2A10|ESR1
SLC2A10|NVL
SLC2A10|ATP13A2
SLC2A10|EPN3
SLC2A10|DNAJC12
SLC2A10|AGR2
KRT18|MAGED2
KRT18|ESR1
KRT18|SERPINA3
ATR|ADCY9
ATR|MYB
ATR|REEP1
ATR|MED1
ATR|ESR1
ATR|DNAJC12
ATR|AGR2
ADCY9|CTDSPL
ADCY9|LMAN2L
ADCY9|MYB
ADCY9|MED1
ADCY9|ESR1
ADCY9|NVL
ADCY9|ATP13A2
ADCY9|DNAJC12
ADCY9|AGR2
SCUBE2|AGR2
PEX11A|NTM
PEX11A|MFNG
PEX11A|GSTZ1
PEX11A|DNAJC12
PEX11A|AGR2
NTM|MFNG
NTM|ACOX2
NTM|VGLL1
NTM|DNAJC12
CTDSPL|LMAN2L
CTDSPL|MYB
CTDSPL|CA12
CTDSPL|MED1
CTDSPL|ESR1
CTDSPL|ATP13A2
CTDSPL|DNAJC12
CTDSPL|AGR2
CTDSPL|VAV3
SLC39A6|CCND1
SLC39A6|MAGED2
SLC39A6|AZGP1
SLC39A6|SERPINA3
SCNN1A|ESR1
SCNN1A|AGR2
NPDC1|MYB
NPDC1|ACACA
NPDC1|CA12
NPDC1|MED1
NPDC1|RABEP1
NPDC1|ESR1
NPDC1|ATP13A2
NPDC1|DNAJC12
NPDC1|AGR2
MFNG|ACOX2
MFNG|DNAJC12
MFNG|AGR2
MFNG|NAT1
LMAN2L|MYB
LMAN2L|CA12
LMAN2L|MED1
LMAN2L|ESR1
LMAN2L|ATP13A2
LMAN2L|DNAJC12
LMAN2L|AGR2
SYT17|VGLL1
SYT17|DNAJC12
MYB|ACACA
MYB|PBX1
MYB|THBS1
MYB|TJP3
MYB|MED1
MYB|RABEP1
MYB|ESR1
MYB|NVL
MYB|ATP13A2
MYB|EPN3
MYB|AGR2
MYB|VAV3
CCND1|PBX1
CCND1|THBS1
CCND1|CA12
CCND1|ESR1
CCND1|AGR2
ACACA|CA12
ACACA|MED1
ACACA|RABEP1
ACACA|ESR1
ACACA|AGR2
ACACA|TBC1D9
ACACA|VAV3
PBX1|CA12
PBX1|ESR1
PBX1|AGR2
PBX1|TBC1D9
THBS1|CA12
THBS1|ESR1
THBS1|AGR2
THBS1|TBC1D9
THBS1|VAV3
REEP1|TJP3
REEP1|VGLL1
REEP1|GSTT2
REEP1|GSTZ1
REEP1|EPN3
REEP1|DNAJC12
REEP1|CUEDC1
MAGED2|CA12
MAGED2|ESR1
MAGED2|SERPINA3
MAGED2|AGR2
MAGED2|TBC1D9
GREB1|AGR2
CA12|MED1
CA12|RABEP1
CA12|ESR1
CA12|ATP13A2
CA12|SERPINA3
CA12|AGR2
CA12|TBC1D9
CA12|VAV3
TJP3|AGR2
MED1|RABEP1
MED1|ESR1
MED1|DNAJC12
MED1|AGR2
MED1|VAV3
PSD3|AGR2
PSD3|NAT1
ACOX2|VGLL1
ACOX2|GSTT2
ACOX2|GSTZ1
ACOX2|EPN3
ACOX2|CUEDC1
RABEP1|ESR1
RABEP1|ATP13A2
RABEP1|AGR2
RABEP1|VAV3
VGLL1|PGR
VGLL1|GSTT2
VGLL1|PIP
VGLL1|TFF1
VGLL1|AREG
VGLL1|DNALI1
VGLL1|SYT1
PGR|AGR2
ESR1|MAPT
ESR1|NVL
ESR1|ATP13A2
ESR1|EPN3
ESR1|SERPINA3
ESR1|GFRA1
ESR1|AGR2
ESR1|TBC1D9
ESR1|VAV3
LAMA3|AGR2
GSTZ1|DNAJC12
GSTZ1|AGR2
GSTZ1|CUEDC1
MAPT|AGR2
NVL|ATP13A2
NVL|DNAJC12
NVL|AGR2
ATP13A2|DNAJC12
ATP13A2|AGR2
ATP13A2|VAV3
EPN3|DNAJC12
EPN3|AGR2
SERPINA3|AGR2
GFRA1|AGR2
DNAJC12|DNALI1
DNAJC12|CUEDC1
AGR2|TBC1D9
AGR2|VAV3
AGR2|CUEDC1
AGR2|NAT1
